# Supplementary material for: Immunoinformatics Approach to Design Multi-Epitope- Subunit Vaccine against Bovine Ephemeral Fever Disease
Source: Vaccines (Basel). 2021 Aug 19;9(8):925. doi: 10.3390/vaccines9080925 (PMC8402647; doi:10.3390/vaccines9080925)
Supplement: Supplementary file 1 [file vaccines-09-00925-s001.zip]

Archive with 1 entries (1 files):
- vaccines-1169229-supplementary.pdf
